# Supplementary material for: Domoic Acid and Pseudo-nitzschia spp. Connected to Coastal Upwelling along Coastal Inhambane Province, Mozambique: A New Area of Concern
Source: Toxins (Basel). 2021 Dec 15;13(12):903. doi: 10.3390/toxins13120903 (PMC8704230; doi:10.3390/toxins13120903)
Supplement: Supplementary file 1 [file toxins-13-00903-s001.zip]

Archive with 1 entries (1 files):
- toxins-1488271-supplementary.pdf
